# Supplementary material for: A fluid mechanic’s analysis of the teacup singularity
Source: Proc Math Phys Eng Sci. 2020 Aug 26;476(2240):20200348. doi: 10.1098/rspa.2020.0348 (PMC7482198; doi:10.1098/rspa.2020.0348)
Supplement: Euler solution at t=0.0031 [file rspa20200348supp2.tar]

Archive with 13 entries (13 files):
- README
- fc.dat_768x4098_t0.0031.gz
- vorticity_vs_time.dat
- zoom.dat_NoP.gz
- zoom.dat_P2D.gz
- zoom.dat_Pa.gz
- zoom.dat_Pb.gz
- zoom.dat_Pc.gz
- zoom.dat_Pfull.gz
- zoom.dat_Pswirl.gz
- zoom.dat_rhs2D.gz
- large_data_t0.0031.gz
- large_data_t0.gz
