# Supplementary material for: A fluid mechanic’s analysis of the teacup singularity
Source: Proc Math Phys Eng Sci. 2020 Aug 26;476(2240):20200348. doi: 10.1098/rspa.2020.0348 (PMC7482198; doi:10.1098/rspa.2020.0348)
Supplement: Euler solution at t=0.0031 [file rspa20200348supp2.tar › README]

Data files contain results shown in the paper.

fc.dat_768x4098_t0.0031: output from the Euler simulation at t=0.0031
Two columns of data are: u_theta/r and omega_theta/r 
These are on the Chebyshev-Fourier grid where with nr=768, nz=4098
r coordinate varies most rapidly: 0, ...., nr corresponding to r=0 to r=1  
z coordinate varies most slowly:  0, ...., nz corresponding to z=0 to z=L/2=1/12
All other quantities at t=0.0031 can be obtained from these.
(Note, this file contains twice as many z points as is necessary to encode
the solution.)

vorticity_vs_time.dat: magnitude of vorticity on the critical ring as function
of time. Columns are time and vorticity. The final time is t=0.0032.

zoom.dat_*: data files with various quantities just in the vicinity of the
critical ring at t=0.0031. 

zoom.dat_NoP: contains all quantities other than pressure. Columns are:
r, z, psi/r, u_theta/r, velocity_r, velocity_z, omega_theta/r, omega_r, omega_z
The Stokes streamfunction is r*psi

zoom.dat_Pfull etc contain various pressures plotted in the paper.

large_data_t0 and large_data_t0.0031: Data shown in Fig. 2 of the paper.
These data have been preprocessed so that the files contain the Stokes
streamfunction and azimuthal velocity u_theta and well as the full pressure
field. 
