# Supplementary material for: A fluid mechanic’s analysis of the teacup singularity
Source: Proc Math Phys Eng Sci. 2020 Aug 26;476(2240):20200348. doi: 10.1098/rspa.2020.0348 (PMC7482198; doi:10.1098/rspa.2020.0348)
Supplement: Euler solution at t=0.0031 [file rspa20200348supp2.tar › vorticity_vs_time.dat]

0.00000  3769.911184 
0.00010  3776.881736 
0.00020  3797.905302 
0.00030  3833.321685 
0.00040  3883.710974 
0.00050  3949.915100 
0.00060  4033.069995 
0.00070  4134.650536 
0.00080  4256.531469 
0.00090  4401.853142 
0.00100  4571.208716 
0.00110  4770.631662 
0.00120  5003.947416 
0.00130  5276.957597 
0.00140  5597.015502 
0.00150  5973.524528 
0.00160  6418.639087 
0.00170  6948.266750 
0.00180  7585.270116 
0.00190  8355.046136 
0.00200  9295.645118 
0.00210  10466.71895
0.00220  11945.31171
0.00230  13848.51531
0.00240  16355.16976
0.00250  19748.87344
0.00260  24499.76905
0.00270  31429.96170
0.00280  42074.10466
0.00290  59542.17439
0.00300  90846.56553
0.00310  154276.8980 
0.00320  308866.6023 
